# Supplementary material for: Effectiveness of Some Natural Compounds Against Antibiotic-Resistant Listeria spp. and Salmonella enterica Strains
Source: Biology (Basel). 2026 Jul 13;15(14):1141. doi: 10.3390/biology15141141 (PMC13405679; doi:10.3390/biology15141141)
Supplement: Supplementary file 1 [file biology-15-01141-s001.zip]

Archive with 2 entries (2 files):
- Table S1 DATOS MIC Y MBC propolis y terpenos.xlsx
- Table S2 ANTIBIOGRAMAS CEPAS LIST y SALM (10+10).xlsx
