# Supplementary material for: Effectiveness of Some Natural Compounds Against Antibiotic-Resistant Listeria spp. and Salmonella enterica Strains
Source: Biology (Basel). 2026 Jul 13;15(14):1141. doi: 10.3390/biology15141141 (PMC13405679; doi:10.3390/biology15141141)
Supplement: Supplementary file 1 [file biology-15-01141-s001.zip › Table S1 DATOS MIC Y MBC propolis y terpenos.xlsx]

## Sheet: MIC & MBCs RAW DATA
CEPA	OFFICIAL CODE	COMPUESTO	MIC (ppm)	MBC (ppm)
LM26	ATCC 19112	EEP1	312.5	2500			Datos en ppm (µg/ml)
LM26	ATCC 19112	EEP1	625	2500			Listeria spp.
LM26	ATCC 19112	EEP1	312.5	2500			Salmonella spp.
LM26	ATCC 19112	EEP2	156.25	2500
LM26	ATCC 19112	EEP2	156.25	2500
LM26	ATCC 19112	EEP2	156.25	1250
LM26	ATCC 19112	EEP3	312.5	1250
LM26	ATCC 19112	EEP3	312.5	1250
LM26	ATCC 19112	EEP3	312.5	1250
LM26	ATCC 19112	EEP4	312.5	1250
LM26	ATCC 19112	EEP4	312.5	1250
LM26	ATCC 19112	EEP4	312.5	625
LM26	ATCC 19112	EEP5	312.5	1250
LM26	ATCC 19112	EEP5	312.5	1250
LM26	ATCC 19112	EEP5	312.5	1250
LM26	ATCC 19112	EEP6	1250	1250
LM26	ATCC 19112	EEP6	1250	1250
LM26	ATCC 19112	EEP6	625	1250
LM26	ATCC 19112	EEP7	312.5	625
LM26	ATCC 19112	EEP7	312.5	625
LM26	ATCC 19112	EEP7	312.5	1250
LM26	ATCC 19112	EEP8	312.5	2500
LM26	ATCC 19112	EEP8	312.5	1250
LM26	ATCC 19112	EEP8	312.5	1250
LM26	ATCC 19112	EEP9	625	2500
LM26	ATCC 19112	EEP9	625	2500
LM26	ATCC 19112	EEP9	312.5	2500
LM26	ATCC 19112	CARV	250	500
LM26	ATCC 19112	CARV	250	500
LM26	ATCC 19112	CARV	250	500
LM26	ATCC 19112	EUG	1250	2500
LM26	ATCC 19112	EUG	1250	2500
LM26	ATCC 19112	EUG	1250	2500
LM26	ATCC 19112	TIMOL	250	250
LM26	ATCC 19112	TIMOL	250	250
LM26	ATCC 19112	TIMOL	250	250
LM26	ATCC 19112	RESVERATROL	250	500
LM26	ATCC 19112	RESVERATROL	250	500
LM26	ATCC 19112	RESVERATROL	250	500
LM26	ATCC 19112	TRANS-CINAM	125	250
LM26	ATCC 19112	TRANS-CINAM	125	250
LM26	ATCC 19112	TRANS-CINAM	250	250
LI27	ATCC 19119	EEP1	312.5	625
LI27	ATCC 19119	EEP1	312.5	625
LI27	ATCC 19119	EEP1	625	312.5
LI27	ATCC 19119	EEP2	78	625
LI27	ATCC 19119	EEP2	78	625
LI27	ATCC 19119	EEP2	78	625
LI27	ATCC 19119	EEP3	312.5	1250
LI27	ATCC 19119	EEP3	312.5	625
LI27	ATCC 19119	EEP3	156.25	312.5
LI27	ATCC 19119	EEP4	78	625
LI27	ATCC 19119	EEP4	78	625
LI27	ATCC 19119	EEP4	78	625
LI27	ATCC 19119	EEP5	156.26	625
LI27	ATCC 19119	EEP5	156.25	625
LI27	ATCC 19119	EEP5	312.5	625
LI27	ATCC 19119	EEP6	156.25	1250
LI27	ATCC 19119	EEP6	312.5	1250
LI27	ATCC 19119	EEP6	312.5	625
LI27	ATCC 19119	EEP7	78	312.5
LI27	ATCC 19119	EEP7	312.5	312.5
LI27	ATCC 19119	EEP7	312.5	1250
LI27	ATCC 19119	EEP8	312.5	625
LI27	ATCC 19119	EEP8	312.5	625
LI27	ATCC 19119	EEP8	312.5	625
LI27	ATCC 19119	EEP9	156.25	625
LI27	ATCC 19119	EEP9	156.25	625
LI27	ATCC 19119	EEP9	156.25	625
LI27	ATCC 19119	CARV	125	250
LI27	ATCC 19119	CARV	250	500
LI27	ATCC 19119	CARV	250	1000
LI27	ATCC 19119	EUG	625	1250
LI27	ATCC 19119	EUG	1250	2500
LI27	ATCC 19119	EUG	1250	2500
LI27	ATCC 19119	TIMOL	125	250
LI27	ATCC 19119	TIMOL	125	250
LI27	ATCC 19119	TIMOL	125	250
LI27	ATCC 19119	RESVERATROL	125	250
LI27	ATCC 19119	RESVERATROL	125	250
LI27	ATCC 19119	RESVERATROL	250	500
LI27	ATCC 19119	TRANS-CINAM	250	250
LI27	ATCC 19119	TRANS-CINAM	250	250
LI27	ATCC 19119	TRANS-CINAM	250	250
LM28	ATCC 19111	EEP1	312.5	2500
LM28	ATCC 19111	EEP1	312.5	2500
LM28	ATCC 19111	EEP1	312.5	1250
LM28	ATCC 19111	EEP2	78	625
LM28	ATCC 19111	EEP2	78	625
LM28	ATCC 19111	EEP2	78	625
LM28	ATCC 19111	EEP3	156.25	1250
LM28	ATCC 19111	EEP3	312.5	1250
LM28	ATCC 19111	EEP3	156.25	312.5
LM28	ATCC 19111	EEP4	156.25	1250
LM28	ATCC 19111	EEP4	156.25	1250
LM28	ATCC 19111	EEP4	78	1250
LM28	ATCC 19111	EEP5	312.5	625
LM28	ATCC 19111	EEP5	312.5	625
LM28	ATCC 19111	EEP5	156.25	625
LM28	ATCC 19111	EEP6	312.5	1250
LM28	ATCC 19111	EEP6	312.5	625
LM28	ATCC 19111	EEP6	156.25	1250
LM28	ATCC 19111	EEP7	78	312.5
LM28	ATCC 19111	EEP7	78	312.5
LM28	ATCC 19111	EEP7	312.5	1250
LM28	ATCC 19111	EEP8	78	625
LM28	ATCC 19111	EEP8	78	625
LM28	ATCC 19111	EEP8	312.5	625
LM28	ATCC 19111	EEP9	156.25	625
LM28	ATCC 19111	EEP9	156.25	625
LM28	ATCC 19111	EEP9	78	1250
LM28	ATCC 19111	CARV	125	1000
LM28	ATCC 19111	CARV	250	500
LM28	ATCC 19111	CARV	250	500
LM28	ATCC 19111	EUG	1250	2500
LM28	ATCC 19111	EUG	1250	2500
LM28	ATCC 19111	EUG	1250	2500
LM28	ATCC 19111	TIMOL	125	250
LM28	ATCC 19111	TIMOL	125	250
LM28	ATCC 19111	TIMOL	125	250
LM28	ATCC 19111	RESVERATROL	125	250
LM28	ATCC 19111	RESVERATROL	125	250
LM28	ATCC 19111	RESVERATROL	125	500
LM28	ATCC 19111	TRANS-CINAM	250	500
LM28	ATCC 19111	TRANS-CINAM	250	500
LM28	ATCC 19111	TRANS-CINAM	250	500
LM29	ATCC 19114	EEP1	625	5000
LM29	ATCC 19114	EEP1	625	625
LM29	ATCC 19114	EEP1	312.5	625
LM29	ATCC 19114	EEP2	156.25	625
LM29	ATCC 19114	EEP2	156.25	625
LM29	ATCC 19114	EEP2	156.25	1250
LM29	ATCC 19114	EEP3	625	625
LM29	ATCC 19114	EEP3	625	625
LM29	ATCC 19114	EEP3	156.25	625
LM29	ATCC 19114	EEP4	156.25	625
LM29	ATCC 19114	EEP4	156.25	625
LM29	ATCC 19114	EEP4	156.25	625
LM29	ATCC 19114	EEP5	312.5	1250
LM29	ATCC 19114	EEP5	312.5	625
LM29	ATCC 19114	EEP5	312.5	625
LM29	ATCC 19114	EEP6	625	625
LM29	ATCC 19114	EEP6	625	625
LM29	ATCC 19114	EEP6	156.25	312.5
LM29	ATCC 19114	EEP7	625	625
LM29	ATCC 19114	EEP7	625	2500
LM29	ATCC 19114	EEP7	625	625
LM29	ATCC 19114	EEP8	625	1250
LM29	ATCC 19114	EEP8	625	1250
LM29	ATCC 19114	EEP8	156.25	1250
LM29	ATCC 19114	EEP9	156.25	625
LM29	ATCC 19114	EEP9	156.25	625
LM29	ATCC 19114	EEP9	156.25	625
LM29	ATCC 19114	CARV	250	500
LM29	ATCC 19114	CARV	250	500
LM29	ATCC 19114	CARV	250	1000
LM29	ATCC 19114	EUG	1250	2500
LM29	ATCC 19114	EUG	1250	2500
LM29	ATCC 19114	EUG	1250	2500
LM29	ATCC 19114	TIMOL	125	250
LM29	ATCC 19114	TIMOL	250	250
LM29	ATCC 19114	TIMOL	250	250
LM29	ATCC 19114	RESVERATROL	250	500
LM29	ATCC 19114	RESVERATROL	250	1000
LM29	ATCC 19114	RESVERATROL	250	1000
LM29	ATCC 19114	TRANS-CINAM	250	500
LM29	ATCC 19114	TRANS-CINAM	250	500
LM29	ATCC 19114	TRANS-CINAM	250	500
LM30	ATCC 13932	EEP1	312.5	625
LM30	ATCC 13932	EEP1	312.5	625
LM30	ATCC 13932	EEP1	312.5	625
LM30	ATCC 13932	EEP2	312.5	1250
LM30	ATCC 13932	EEP2	312.5	625
LM30	ATCC 13932	EEP2	312.5	2500
LM30	ATCC 13932	EEP3	312.5	1250
LM30	ATCC 13932	EEP3	312.5	1250
LM30	ATCC 13932	EEP3	312.5	1250
LM30	ATCC 13932	EEP4	312.5	1250
LM30	ATCC 13932	EEP4	312.5	1250
LM30	ATCC 13932	EEP4	312.5	1250
LM30	ATCC 13932	EEP5	312.5	625
LM30	ATCC 13932	EEP5	312.5	625
LM30	ATCC 13932	EEP5	312.5	1250
LM30	ATCC 13932	EEP6	312.5	1250
LM30	ATCC 13932	EEP6	312.5	1250
LM30	ATCC 13932	EEP6	312.5	1250
LM30	ATCC 13932	EEP7	312.5	625
LM30	ATCC 13932	EEP7	312.5	625
LM30	ATCC 13932	EEP7	312.5	625
LM30	ATCC 13932	EEP8	156.25	312.5
LM30	ATCC 13932	EEP8	156.25	312.5
LM30	ATCC 13932	EEP8	312.5	312.5
LM30	ATCC 13932	EEP9	312.5	625
LM30	ATCC 13932	EEP9	312.5	2500
LM30	ATCC 13932	EEP9	312.5	625
LM30	ATCC 13932	CARV	250	500
LM30	ATCC 13932	CARV	250	1000
LM30	ATCC 13932	CARV	250	500
LM30	ATCC 13932	EUG	1250	2500
LM30	ATCC 13932	EUG	1250	2500
LM30	ATCC 13932	EUG	1250	2500
LM30	ATCC 13932	TIMOL	250	250
LM30	ATCC 13932	TIMOL	250	250
LM30	ATCC 13932	TIMOL	250	250
LM30	ATCC 13932	RESVERATROL	250	1000
LM30	ATCC 13932	RESVERATROL	250	1000
LM30	ATCC 13932	RESVERATROL	250	1000
LM30	ATCC 13932	TRANS-CINAM	250	250
LM30	ATCC 13932	TRANS-CINAM	250	250
LM30	ATCC 13932	TRANS-CINAM	250	250
LM31	STCC 936	EEP1	312.5	625
LM31	STCC 936	EEP1	625	625
LM31	STCC 936	EEP1	625	625
LM31	STCC 936	EEP2	312.5	625
LM31	STCC 936	EEP2	312.5	625
LM31	STCC 936	EEP2	312.5	625
LM31	STCC 936	EEP3	312.5	2500
LM31	STCC 936	EEP3	312.5	625
LM31	STCC 936	EEP3	312.5	1250
LM31	STCC 936	EEP4	312.5	1250
LM31	STCC 936	EEP4	312.5	625
LM31	STCC 936	EEP4	312.5	1250
LM31	STCC 936	EEP5	312.5	1250
LM31	STCC 936	EEP5	312.5	625
LM31	STCC 936	EEP5	312.5	1250
LM31	STCC 936	EEP6	312.5	312.5
LM31	STCC 936	EEP6	312.5	312.5
LM31	STCC 936	EEP6	156.25	312.5
LM31	STCC 936	EEP7	312.5	1250
LM31	STCC 936	EEP7	156.25	312.5
LM31	STCC 936	EEP7	312.5	312.5
LM31	STCC 936	EEP8	156.25	625
LM31	STCC 936	EEP8	156.25	625
LM31	STCC 936	EEP8	312.5	1250
LM31	STCC 936	EEP9	312.5	1250
LM31	STCC 936	EEP9	625	1250
LM31	STCC 936	EEP9	625	1250
LM31	STCC 936	CARV	250	500
LM31	STCC 936	CARV	250	1000
LM31	STCC 936	CARV	250	500
LM31	STCC 936	EUG	1250	2500
LM31	STCC 936	EUG	1250	2500
LM31	STCC 936	EUG	1250	2500
LM31	STCC 936	TIMOL	250	500
LM31	STCC 936	TIMOL	250	250
LM31	STCC 936	TIMOL	125	250
LM31	STCC 936	RESVERATROL	250	1000
LM31	STCC 936	RESVERATROL	250	500
LM31	STCC 936	RESVERATROL	250	1000
LM31	STCC 936	TRANS-CINAM	250	500
LM31	STCC 936	TRANS-CINAM	250	500
LM31	STCC 936	TRANS-CINAM	250	500
LM32	STCC 937	EEP1	625	2500
LM32	STCC 937	EEP1	625	2500
LM32	STCC 937	EEP1	625	2500
LM32	STCC 937	EEP2	625	1250
LM32	STCC 937	EEP2	625	1250
LM32	STCC 937	EEP2	625	1250
LM32	STCC 937	EEP3	625	1250
LM32	STCC 937	EEP3	625	1250
LM32	STCC 937	EEP3	625	1250
LM32	STCC 937	EEP4	625	1250
LM32	STCC 937	EEP4	625	1250
LM32	STCC 937	EEP4	625	1250
LM32	STCC 937	EEP5	625	1250
LM32	STCC 937	EEP5	625	1250
LM32	STCC 937	EEP5	625	625
LM32	STCC 937	EEP6	625	1250
LM32	STCC 937	EEP6	625	1250
LM32	STCC 937	EEP6	625	1250
LM32	STCC 937	EEP7	625	1250
LM32	STCC 937	EEP7	625	2500
LM32	STCC 937	EEP7	625	2500
LM32	STCC 937	EEP8	625	1250
LM32	STCC 937	EEP8	625	1250
LM32	STCC 937	EEP8	625	1250
LM32	STCC 937	EEP9	625	1250
LM32	STCC 937	EEP9	1250	2500
LM32	STCC 937	EEP9	625	2500
LM32	STCC 937	CARV	250	1000
LM32	STCC 937	CARV	250	500
LM32	STCC 937	CARV	250	500
LM32	STCC 937	EUG	1250	2500
LM32	STCC 937	EUG	2500	2500
LM32	STCC 937	EUG	1250	2500
LM32	STCC 937	TIMOL	125	250
LM32	STCC 937	TIMOL	125	250
LM32	STCC 937	TIMOL	125	250
LM32	STCC 937	RESVERATROL	250	500
LM32	STCC 937	RESVERATROL	250	1000
LM32	STCC 937	RESVERATROL	250	500
LM32	STCC 937	TRANS-CINAM	250	250
LM32	STCC 937	TRANS-CINAM	250	250
LM32	STCC 937	TRANS-CINAM	250	250
LM33	STCC 938	EEP1	312.5	1250
LM33	STCC 938	EEP1	625	2500
LM33	STCC 938	EEP1	625	2500
LM33	STCC 938	EEP2	312.5	2500
LM33	STCC 938	EEP2	312.5	625
LM33	STCC 938	EEP2	312.5	1250
LM33	STCC 938	EEP3	312.5	1250
LM33	STCC 938	EEP3	312.5	5000
LM33	STCC 938	EEP3	312.5	1250
LM33	STCC 938	EEP4	625	625
LM33	STCC 938	EEP4	312.5	625
LM33	STCC 938	EEP4	312.5	625
LM33	STCC 938	EEP5	312.5	625
LM33	STCC 938	EEP5	312.5	625
LM33	STCC 938	EEP5	312.5	625
LM33	STCC 938	EEP6	312.5	1250
LM33	STCC 938	EEP6	312.5	1250
LM33	STCC 938	EEP6	312.5	625
LM33	STCC 938	EEP7	312.5	2500
LM33	STCC 938	EEP7	312.5	625
LM33	STCC 938	EEP7	156.25	625
LM33	STCC 938	EEP8	312.5	625
LM33	STCC 938	EEP8	312.5	625
LM33	STCC 938	EEP8	312.5	2500
LM33	STCC 938	EEP9	312.5	312.5
LM33	STCC 938	EEP9	312.5	312.5
LM33	STCC 938	EEP9	625	625
LM33	STCC 938	CARV	250	500
LM33	STCC 938	CARV	250	500
LM33	STCC 938	CARV	250	500
LM33	STCC 938	EUG	2500	5000
LM33	STCC 938	EUG	2500	5000
LM33	STCC 938	EUG	2500	5000
LM33	STCC 938	TIMOL	250	250
LM33	STCC 938	TIMOL	250	250
LM33	STCC 938	TIMOL	125	250
LM33	STCC 938	RESVERATROL	250	500
LM33	STCC 938	RESVERATROL	250	1000
LM33	STCC 938	RESVERATROL	250	500
LM33	STCC 938	TRANS-CINAM	250	250
LM33	STCC 938	TRANS-CINAM	250	250
LM33	STCC 938	TRANS-CINAM	250	250
LM34	ATCC 19117	EEP1	625	1250
LM34	ATCC 19117	EEP1	625	1250
LM34	ATCC 19117	EEP1	312.5	1250
LM34	ATCC 19117	EEP2	312.5	625
LM34	ATCC 19117	EEP2	312.5	625
LM34	ATCC 19117	EEP2	312.5	625
LM34	ATCC 19117	EEP3	312.5	625
LM34	ATCC 19117	EEP3	312.5	625
LM34	ATCC 19117	EEP3	312.5	625
LM34	ATCC 19117	EEP4	312.5	625
LM34	ATCC 19117	EEP4	312.5	625
LM34	ATCC 19117	EEP4	625	1250
LM34	ATCC 19117	EEP5	312.5	625
LM34	ATCC 19117	EEP5	312.5	625
LM34	ATCC 19117	EEP5	312.5	625
LM34	ATCC 19117	EEP6	312.5	1250
LM34	ATCC 19117	EEP6	312.5	625
LM34	ATCC 19117	EEP6	312.5	1250
LM34	ATCC 19117	EEP7	156.25	625
LM34	ATCC 19117	EEP7	312.5	2500
LM34	ATCC 19117	EEP7	312.5	2500
LM34	ATCC 19117	EEP8	156.25	1250
LM34	ATCC 19117	EEP8	156.25	1250
LM34	ATCC 19117	EEP8	156.25	1250
LM34	ATCC 19117	EEP9	312.5	1250
LM34	ATCC 19117	EEP9	312.5	625
LM34	ATCC 19117	EEP9	312.5	625
LM34	ATCC 19117	CARV	250	500
LM34	ATCC 19117	CARV	250	500
LM34	ATCC 19117	CARV	250	500
LM34	ATCC 19117	EUG	2500	5000
LM34	ATCC 19117	EUG	2500	5000
LM34	ATCC 19117	EUG	2500	5000
LM34	ATCC 19117	TIMOL	250	250
LM34	ATCC 19117	TIMOL	250	250
LM34	ATCC 19117	TIMOL	250	250
LM34	ATCC 19117	RESVERATROL	250	500
LM34	ATCC 19117	RESVERATROL	250	1000
LM34	ATCC 19117	RESVERATROL	250	500
LM34	ATCC 19117	TRANS-CINAM	250	250
LM34	ATCC 19117	TRANS-CINAM	250	250
LM34	ATCC 19117	TRANS-CINAM	250	250
LMC6	Wild from pork meat	EEP1	625	5000
LMC6	Wild from pork meat	EEP1	625	5000
LMC6	Wild from pork meat	EEP1	625	5000
LMC6	Wild from pork meat	EEP2	156.25	312.5
LMC6	Wild from pork meat	EEP2	156.25	312.5
LMC6	Wild from pork meat	EEP2	156.25	312.5
LMC6	Wild from pork meat	EEP3	312.5	2500
LMC6	Wild from pork meat	EEP3	312.5	2500
LMC6	Wild from pork meat	EEP3	312.5	2500
LMC6	Wild from pork meat	EEP4	156.25	312.5
LMC6	Wild from pork meat	EEP4	156.25	312.5
LMC6	Wild from pork meat	EEP4	156.25	312.5
LMC6	Wild from pork meat	EEP5	312.5	1250
LMC6	Wild from pork meat	EEP5	312.5	625
LMC6	Wild from pork meat	EEP5	312.5	625
LMC6	Wild from pork meat	EEP6	312.5	2500
LMC6	Wild from pork meat	EEP6	312.5	2500
LMC6	Wild from pork meat	EEP6	625	5000
LMC6	Wild from pork meat	EEP7	156.25	625
LMC6	Wild from pork meat	EEP7	312.5	1250
LMC6	Wild from pork meat	EEP7	156.25	625
LMC6	Wild from pork meat	EEP8	156.25	1250
LMC6	Wild from pork meat	EEP8	156.25	1250
LMC6	Wild from pork meat	EEP8	156.25	1250
LMC6	Wild from pork meat	EEP9	312.5	625
LMC6	Wild from pork meat	EEP9	312.5	625
LMC6	Wild from pork meat	EEP9	312.5	625
LMC6	Wild from pork meat	CARV	500	500
LMC6	Wild from pork meat	CARV	500	500
LMC6	Wild from pork meat	CARV	500	500
LMC6	Wild from pork meat	EUG	2500	5000
LMC6	Wild from pork meat	EUG	1250	5000
LMC6	Wild from pork meat	EUG	2500	5000
LMC6	Wild from pork meat	TIMOL	250	250
LMC6	Wild from pork meat	TIMOL	250	250
LMC6	Wild from pork meat	TIMOL	250	500
LMC6	Wild from pork meat	RESVERATROL	500	1000
LMC6	Wild from pork meat	RESVERATROL	500	1000
LMC6	Wild from pork meat	RESVERATROL	500	1000
LMC6	Wild from pork meat	TRANS-CINAM	500	500
LMC6	Wild from pork meat	TRANS-CINAM	250	250
LMC6	Wild from pork meat	TRANS-CINAM	250	250		Cambio de Especie
S-75	S.London	EEP1	10000	>10000
S-75	S.London	EEP1	10000	>10000
S-75	S.London	EEP1	10000	>10000
S-75	S.London	EEP2	>10000	>10000
S-75	S.London	EEP2	>10000	>10000
S-75	S.London	EEP2	>10000	>10000
S-75	S.London	EEP3	>10000	>10000
S-75	S.London	EEP3	>10000	>10000
S-75	S.London	EEP3	>10000	>10000
S-75	S.London	EEP4	>10000	>10000
S-75	S.London	EEP4	>10000	>10000
S-75	S.London	EEP4	>10000	>10000
S-75	S.London	EEP5	>10000	>10000
S-75	S.London	EEP5	>10000	>10000
S-75	S.London	EEP5	>10000	>10000
S-75	S.London	EEP6	10000	>10000
S-75	S.London	EEP6	10000	>10000
S-75	S.London	EEP6	10000	>10000
S-75	S.London	EEP7	>10000	>10000
S-75	S.London	EEP7	>10000	>10000
S-75	S.London	EEP7	>10000	>10000
S-75	S.London	EEP8	>10000	>10000
S-75	S.London	EEP8	>10000	>10000
S-75	S.London	EEP8	>10000	>10000
S-75	S.London	EEP9	>10000	>10000
S-75	S.London	EEP9	>10000	>10000
S-75	S.London	EEP9	>10000	>10000
S-75	S.London	CARV	250	500
S-75	S.London	CARV	250	500
S-75	S.London	CARV	250	500
S-75	S.London	EUG	1250	2500
S-75	S.London	EUG	1250	2500
S-75	S.London	EUG	1250	2500
S-75	S.London	TIMOL	250	500
S-75	S.London	TIMOL	250	500
S-75	S.London	TIMOL	250	500
S-75	S.London	RESVERATROL	500	>1000	No se encontró MBC en este rango
S-75	S.London	RESVERATROL	500	>1000
S-75	S.London	RESVERATROL	500	>1000
S-75	S.London	TRANS-CINAM	500	500
S-75	S.London	TRANS-CINAM	500	500
S-75	S.London	TRANS-CINAM	500	500
S-174	S. Hadar	EEP1	>10000	>10000
S-174	S. Hadar	EEP1	>10000	>10000
S-174	S. Hadar	EEP1	>10000	>10000
S-174	S. Hadar	EEP2	10000	>10000
S-174	S. Hadar	EEP2	10000	>10000
S-174	S. Hadar	EEP2	10000	>10000
S-174	S. Hadar	EEP3	>10000	>10000
S-174	S. Hadar	EEP3	>10000	>10000
S-174	S. Hadar	EEP3	>10000	>10000
S-174	S. Hadar	EEP4	10000	>10000
S-174	S. Hadar	EEP4	10000	>10000
S-174	S. Hadar	EEP4	10000	>10000
S-174	S. Hadar	EEP5	>10000	>10000
S-174	S. Hadar	EEP5	>10000	>10000
S-174	S. Hadar	EEP5	>10000	>10000
S-174	S. Hadar	EEP6	>10000	>10000
S-174	S. Hadar	EEP6	>10000	>10000
S-174	S. Hadar	EEP6	>10000	>10000
S-174	S. Hadar	EEP7	>10000	>10000
S-174	S. Hadar	EEP7	>10000	>10000
S-174	S. Hadar	EEP7	>10000	>10000
S-174	S. Hadar	EEP8	>10000	>10000
S-174	S. Hadar	EEP8	>10000	>10000
S-174	S. Hadar	EEP8	>10000	>10000
S-174	S. Hadar	EEP9	>10000	>10000
S-174	S. Hadar	EEP9	>10000	>10000
S-174	S. Hadar	EEP9	>10000	>10000
S-174	S. Hadar	CARV	500	1000
S-174	S. Hadar	CARV	500	1000
S-174	S. Hadar	CARV	500	1000
S-174	S. Hadar	EUG	2500	2500
S-174	S. Hadar	EUG	2500	5000
S-174	S. Hadar	EUG	2500	2500
S-174	S. Hadar	TIMOL	500	1000
S-174	S. Hadar	TIMOL	500	1000
S-174	S. Hadar	TIMOL	500	1000
S-174	S. Hadar	RESVERATROL	500	>1000	No se encontró MBC en este rango
S-174	S. Hadar	RESVERATROL	500	>1000
S-174	S. Hadar	RESVERATROL	500	>1000
S-174	S. Hadar	TRANS-CINAM	500	500
S-174	S. Hadar	TRANS-CINAM	500	500
S-174	S. Hadar	TRANS-CINAM	500	500
C-21	S.Agona	EEP1	>10000	>10000
C-21	S.Agona	EEP1	>10000	>10000
C-21	S.Agona	EEP1	>10000	>10000
C-21	S.Agona	EEP2	10000	>10000
C-21	S.Agona	EEP2	10000	>10000
C-21	S.Agona	EEP2	10000	>10000
C-21	S.Agona	EEP3	>10000	>10000
C-21	S.Agona	EEP3	>10000	>10000
C-21	S.Agona	EEP3	>10000	>10000
C-21	S.Agona	EEP4	10000	>10000
C-21	S.Agona	EEP4	10000	>10000
C-21	S.Agona	EEP4	10000	>10000
C-21	S.Agona	EEP5	>10000	>10000
C-21	S.Agona	EEP5	>10000	>10000
C-21	S.Agona	EEP5	>10000	>10000
C-21	S.Agona	EEP6	>10000	>10000
C-21	S.Agona	EEP6	>10000	>10000
C-21	S.Agona	EEP6	>10000	>10000
C-21	S.Agona	EEP7	>10000	>10000
C-21	S.Agona	EEP7	>10000	>10000
C-21	S.Agona	EEP7	>10000	>10000
C-21	S.Agona	EEP8	>10000	>10000
C-21	S.Agona	EEP8	>10000	>10000
C-21	S.Agona	EEP8	>10000	>10000
C-21	S.Agona	EEP9	10000	>10000
C-21	S.Agona	EEP9	10000	>10000
C-21	S.Agona	EEP9	10000	>10000
C-21	S.Agona	CARV	250	250
C-21	S.Agona	CARV	250	500
C-21	S.Agona	CARV	250	500
C-21	S.Agona	EUG	1250	2500
C-21	S.Agona	EUG	1250	2500
C-21	S.Agona	EUG	1250	2500
C-21	S.Agona	TIMOL	250	500
C-21	S.Agona	TIMOL	250	1000
C-21	S.Agona	TIMOL	250	1000
C-21	S.Agona	RESVERATROL	500	1000
C-21	S.Agona	RESVERATROL	500	>1000
C-21	S.Agona	RESVERATROL	500	>1000
C-21	S.Agona	TRANS-CINAM	250	500
C-21	S.Agona	TRANS-CINAM	250	500
C-21	S.Agona	TRANS-CINAM	250	500
C-24	S. Newport	EEP1	>10000	>10000
C-24	S. Newport	EEP1	>10000	>10000
C-24	S. Newport	EEP1	>10000	>10000
C-24	S. Newport	EEP2	10000	>10000
C-24	S. Newport	EEP2	10000	>10000
C-24	S. Newport	EEP2	10000	>10000
C-24	S. Newport	EEP3	>10000	>10000
C-24	S. Newport	EEP3	>10000	>10000
C-24	S. Newport	EEP3	>10000	>10000
C-24	S. Newport	EEP4	>10000	>10000
C-24	S. Newport	EEP4	>10000	>10000
C-24	S. Newport	EEP4	>10000	>10000
C-24	S. Newport	EEP5	>10000	>10000
C-24	S. Newport	EEP5	>10000	>10000
C-24	S. Newport	EEP5	>10000	>10000
C-24	S. Newport	EEP6	10000	>10000
C-24	S. Newport	EEP6	10000	>10000
C-24	S. Newport	EEP6	10000	>10000
C-24	S. Newport	EEP7	>10000	>10000
C-24	S. Newport	EEP7	>10000	>10000
C-24	S. Newport	EEP7	>10000	>10000
C-24	S. Newport	EEP8	>10000	>10000
C-24	S. Newport	EEP8	>10000	>10000
C-24	S. Newport	EEP8	>10000	>10000
C-24	S. Newport	EEP9	10000	>10000
C-24	S. Newport	EEP9	10000	>10000
C-24	S. Newport	EEP9	10000	>10000
C-24	S. Newport	CARV	250	500
C-24	S. Newport	CARV	250	500
C-24	S. Newport	CARV	250	500
C-24	S. Newport	EUG	1250	2500
C-24	S. Newport	EUG	1250	2500
C-24	S. Newport	EUG	1250	2500
C-24	S. Newport	TIMOL	250	500
C-24	S. Newport	TIMOL	250	1000
C-24	S. Newport	TIMOL	250	500
C-24	S. Newport	RESVERATROL	500	1000
C-24	S. Newport	RESVERATROL	500	1000
C-24	S. Newport	RESVERATROL	500	1000
C-24	S. Newport	TRANS-CINAM	250	500
C-24	S. Newport	TRANS-CINAM	250	500
C-24	S. Newport	TRANS-CINAM	250	500
S-44	S. Typhimurium monofásica	EEP1	>10000	>10000
S-44	S. Typhimurium monofásica	EEP1	>10000	>10000
S-44	S. Typhimurium monofásica	EEP1	>10000	>10000
S-44	S. Typhimurium monofásica	EEP2	10000	>10000
S-44	S. Typhimurium monofásica	EEP2	10000	>10000
S-44	S. Typhimurium monofásica	EEP2	10000	>10000
S-44	S. Typhimurium monofásica	EEP3	>10000	>10000
S-44	S. Typhimurium monofásica	EEP3	>10000	>10000
S-44	S. Typhimurium monofásica	EEP3	>10000	>10000
S-44	S. Typhimurium monofásica	EEP4	10000	>10000
S-44	S. Typhimurium monofásica	EEP4	10000	>10000
S-44	S. Typhimurium monofásica	EEP4	10000	>10000
S-44	S. Typhimurium monofásica	EEP5	>10000	>10000
S-44	S. Typhimurium monofásica	EEP5	>10000	>10000
S-44	S. Typhimurium monofásica	EEP5	>10000	>10000
S-44	S. Typhimurium monofásica	EEP6	10000	>10000
S-44	S. Typhimurium monofásica	EEP6	10000	>10000
S-44	S. Typhimurium monofásica	EEP6	10000	>10000
S-44	S. Typhimurium monofásica	EEP7	>10000	>10000
S-44	S. Typhimurium monofásica	EEP7	>10000	>10000
S-44	S. Typhimurium monofásica	EEP7	>10000	>10000
S-44	S. Typhimurium monofásica	EEP8	>10000	>10000
S-44	S. Typhimurium monofásica	EEP8	>10000	>10000
S-44	S. Typhimurium monofásica	EEP8	>10000	>10000
S-44	S. Typhimurium monofásica	EEP9	10000	>10000
S-44	S. Typhimurium monofásica	EEP9	10000	>10000
S-44	S. Typhimurium monofásica	EEP9	10000	>10000
S-44	S. Typhimurium monofásica	CARV	250	250
S-44	S. Typhimurium monofásica	CARV	250	500
S-44	S. Typhimurium monofásica	CARV	250	500
S-44	S. Typhimurium monofásica	EUG	1250	2500
S-44	S. Typhimurium monofásica	EUG	1250	2500
S-44	S. Typhimurium monofásica	EUG	1250	2500
S-44	S. Typhimurium monofásica	TIMOL	250	1000
S-44	S. Typhimurium monofásica	TIMOL	250	500
S-44	S. Typhimurium monofásica	TIMOL	250	1000
S-44	S. Typhimurium monofásica	RESVERATROL	500	>1000
S-44	S. Typhimurium monofásica	RESVERATROL	500	>1000
S-44	S. Typhimurium monofásica	RESVERATROL	500	>1000
S-44	S. Typhimurium monofásica	TRANS-CINAM	500	500
S-44	S. Typhimurium monofásica	TRANS-CINAM	500	500
S-44	S. Typhimurium monofásica	TRANS-CINAM	500	500
S-54	S. Typhimurium	EEP1	>10000	>10000
S-54	S. Typhimurium	EEP1	>10000	>10000
S-54	S. Typhimurium	EEP1	>10000	>10000
S-54	S. Typhimurium	EEP2	10000	>10000
S-54	S. Typhimurium	EEP2	10000	>10000
S-54	S. Typhimurium	EEP2	10000	>10000
S-54	S. Typhimurium	EEP3	>10000	>10000
S-54	S. Typhimurium	EEP3	>10000	>10000
S-54	S. Typhimurium	EEP3	>10000	>10000
S-54	S. Typhimurium	EEP4	>10000	>10000
S-54	S. Typhimurium	EEP4	>10000	>10000
S-54	S. Typhimurium	EEP4	>10000	>10000
S-54	S. Typhimurium	EEP5	>10000	>10000
S-54	S. Typhimurium	EEP5	>10000	>10000
S-54	S. Typhimurium	EEP5	>10000	>10000
S-54	S. Typhimurium	EEP6	10000	>10000
S-54	S. Typhimurium	EEP6	10000	>10000
S-54	S. Typhimurium	EEP6	10000	>10000
S-54	S. Typhimurium	EEP7	>10000	>10000
S-54	S. Typhimurium	EEP7	>10000	>10000
S-54	S. Typhimurium	EEP7	>10000	>10000
S-54	S. Typhimurium	EEP8	>10000	>10000
S-54	S. Typhimurium	EEP8	>10000	>10000
S-54	S. Typhimurium	EEP8	>10000	>10000
S-54	S. Typhimurium	EEP9	>10000	>10000
S-54	S. Typhimurium	EEP9	>10000	>10000
S-54	S. Typhimurium	EEP9	>10000	>10000
S-54	S. Typhimurium	CARV	500	500
S-54	S. Typhimurium	CARV	500	500
S-54	S. Typhimurium	CARV	500	500
S-54	S. Typhimurium	EUG	2500	5000
S-54	S. Typhimurium	EUG	2500	5000
S-54	S. Typhimurium	EUG	2500	5000
S-54	S. Typhimurium	TIMOL	500	1000
S-54	S. Typhimurium	TIMOL	500	1000
S-54	S. Typhimurium	TIMOL	500	1000
S-54	S. Typhimurium	RESVERATROL	1000	>1000
S-54	S. Typhimurium	RESVERATROL	1000	>1000
S-54	S. Typhimurium	RESVERATROL	1000	>1000
S-54	S. Typhimurium	TRANS-CINAM	500	500
S-54	S. Typhimurium	TRANS-CINAM	500	1000
S-54	S. Typhimurium	TRANS-CINAM	500	1000
S-106	S. Infantis	EEP1	>10000	>10000
S-106	S. Infantis	EEP1	>10000	>10000
S-106	S. Infantis	EEP1	>10000	>10000
S-106	S. Infantis	EEP2	10000	>10000
S-106	S. Infantis	EEP2	10000	>10000
S-106	S. Infantis	EEP2	10000	>10000
S-106	S. Infantis	EEP3	>10000	>10000
S-106	S. Infantis	EEP3	>10000	>10000
S-106	S. Infantis	EEP3	>10000	>10000
S-106	S. Infantis	EEP4	>10000	>10000
S-106	S. Infantis	EEP4	>10000	>10000
S-106	S. Infantis	EEP4	>10000	>10000
S-106	S. Infantis	EEP5	10000	>10000
S-106	S. Infantis	EEP5	10000	>10000
S-106	S. Infantis	EEP5	10000	>10000
S-106	S. Infantis	EEP6	10000	>10000
S-106	S. Infantis	EEP6	10000	>10000
S-106	S. Infantis	EEP6	10000	>10000
S-106	S. Infantis	EEP7	>10000	>10000
S-106	S. Infantis	EEP7	>10000	>10000
S-106	S. Infantis	EEP7	>10000	>10000
S-106	S. Infantis	EEP8	10000	>10000
S-106	S. Infantis	EEP8	10000	>10000
S-106	S. Infantis	EEP8	10000	>10000
S-106	S. Infantis	EEP9	>10000	>10000
S-106	S. Infantis	EEP9	>10000	>10000
S-106	S. Infantis	EEP9	>10000	>10000
S-106	S. Infantis	CARV	250	500
S-106	S. Infantis	CARV	250	500
S-106	S. Infantis	CARV	250	500
S-106	S. Infantis	EUG	2500	2500
S-106	S. Infantis	EUG	1250	2500
S-106	S. Infantis	EUG	1250	2500
S-106	S. Infantis	TIMOL	250	500
S-106	S. Infantis	TIMOL	250	500
S-106	S. Infantis	TIMOL	250	500
S-106	S. Infantis	RESVERATROL	1000	>1000
S-106	S. Infantis	RESVERATROL	1000	>1000
S-106	S. Infantis	RESVERATROL	1000	>1000
S-106	S. Infantis	TRANS-CINAM	500	500
S-106	S. Infantis	TRANS-CINAM	500	500
S-106	S. Infantis	TRANS-CINAM	500	500
S-208	S. kentucky	EEP1	10000	>10000
S-208	S. kentucky	EEP1	10000	>10000
S-208	S. kentucky	EEP1	10000	>10000
S-208	S. kentucky	EEP2	>10000	>10000
S-208	S. kentucky	EEP2	>10000	>10000
S-208	S. kentucky	EEP2	>10000	>10000
S-208	S. kentucky	EEP3	>10000	>10000
S-208	S. kentucky	EEP3	>10000	>10000
S-208	S. kentucky	EEP3	>10000	>10000
S-208	S. kentucky	EEP4	>10000	>10000
S-208	S. kentucky	EEP4	>10000	>10000
S-208	S. kentucky	EEP4	>10000	>10000
S-208	S. kentucky	EEP5	>10000	>10000
S-208	S. kentucky	EEP5	>10000	>10000
S-208	S. kentucky	EEP5	>10000	>10000
S-208	S. kentucky	EEP6	10000	>10000
S-208	S. kentucky	EEP6	10000	>10000
S-208	S. kentucky	EEP6	10000	>10000
S-208	S. kentucky	EEP7	>10000	>10000
S-208	S. kentucky	EEP7	>10000	>10000
S-208	S. kentucky	EEP7	>10000	>10000
S-208	S. kentucky	EEP8	10000	>10000
S-208	S. kentucky	EEP8	10000	>10000
S-208	S. kentucky	EEP8	10000	>10000
S-208	S. kentucky	EEP9	>10000	>10000
S-208	S. kentucky	EEP9	>10000	>10000
S-208	S. kentucky	EEP9	>10000	>10000
S-208	S. kentucky	CARV	500	1000
S-208	S. kentucky	CARV	500	1000
S-208	S. kentucky	CARV	500	1000
S-208	S. kentucky	EUG	2500	5000
S-208	S. kentucky	EUG	2500	5000
S-208	S. kentucky	EUG	2500	5000
S-208	S. kentucky	TIMOL	250	1000
S-208	S. kentucky	TIMOL	250	1000
S-208	S. kentucky	TIMOL	250	1000
S-208	S. kentucky	RESVERATROL	1000	>1000
S-208	S. kentucky	RESVERATROL	1000	>1000
S-208	S. kentucky	RESVERATROL	1000	>1000
S-208	S. kentucky	TRANS-CINAM	500	500
S-208	S. kentucky	TRANS-CINAM	500	500
S-208	S. kentucky	TRANS-CINAM	500	500
S-122	S. Enteritidis	EEP1	10000	>10000
S-122	S. Enteritidis	EEP1	10000	>10000
S-122	S. Enteritidis	EEP1	10000	>10000
S-122	S. Enteritidis	EEP2	10000	>10000
S-122	S. Enteritidis	EEP2	10000	>10000
S-122	S. Enteritidis	EEP2	10000	>10000
S-122	S. Enteritidis	EEP3	>10000	>10000
S-122	S. Enteritidis	EEP3	>10000	>10000
S-122	S. Enteritidis	EEP3	>10000	>10000
S-122	S. Enteritidis	EEP4	>10000	>10000
S-122	S. Enteritidis	EEP4	>10000	>10000
S-122	S. Enteritidis	EEP4	>10000	>10000
S-122	S. Enteritidis	EEP5	>10000	>10000
S-122	S. Enteritidis	EEP5	>10000	>10000
S-122	S. Enteritidis	EEP5	>10000	>10000
S-122	S. Enteritidis	EEP6	10000	>10000
S-122	S. Enteritidis	EEP6	10000	>10000
S-122	S. Enteritidis	EEP6	10000	>10000
S-122	S. Enteritidis	EEP7	>10000	>10000
S-122	S. Enteritidis	EEP7	>10000	>10000
S-122	S. Enteritidis	EEP7	>10000	>10000
S-122	S. Enteritidis	EEP8	>10000	>10000
S-122	S. Enteritidis	EEP8	>10000	>10000
S-122	S. Enteritidis	EEP8	>10000	>10000
S-122	S. Enteritidis	EEP9	>10000	>10000
S-122	S. Enteritidis	EEP9	>10000	>10000
S-122	S. Enteritidis	EEP9	>10000	>10000
S-122	S. Enteritidis	CARV	250	1000
S-122	S. Enteritidis	CARV	250	1000
S-122	S. Enteritidis	CARV	250	1000
S-122	S. Enteritidis	EUG	2500	5000
S-122	S. Enteritidis	EUG	2500	5000
S-122	S. Enteritidis	EUG	2500	5000
S-122	S. Enteritidis	TIMOL	250	1000
S-122	S. Enteritidis	TIMOL	250	1000
S-122	S. Enteritidis	TIMOL	250	1000
S-122	S. Enteritidis	RESVERATROL	1000	>1000
S-122	S. Enteritidis	RESVERATROL	1000	>1000
S-122	S. Enteritidis	RESVERATROL	1000	>1000
S-122	S. Enteritidis	TRANS-CINAM	250	500
S-122	S. Enteritidis	TRANS-CINAM	250	500
S-122	S. Enteritidis	TRANS-CINAM	250	500
S-143	S. Virchow	EEP1	>10000	>10000
S-143	S. Virchow	EEP1	>10000	>10000
S-143	S. Virchow	EEP1	>10000	>10000
S-143	S. Virchow	EEP2	10000	>10000
S-143	S. Virchow	EEP2	10000	>10000
S-143	S. Virchow	EEP2	10000	>10000
S-143	S. Virchow	EEP3	>10000	>10000
S-143	S. Virchow	EEP3	>10000	>10000
S-143	S. Virchow	EEP3	>10000	>10000
S-143	S. Virchow	EEP4	>10000	>10000
S-143	S. Virchow	EEP4	>10000	>10000
S-143	S. Virchow	EEP4	>10000	>10000
S-143	S. Virchow	EEP5	>10000	>10000
S-143	S. Virchow	EEP5	>10000	>10000
S-143	S. Virchow	EEP5	>10000	>10000
S-143	S. Virchow	EEP6	10000	>10000
S-143	S. Virchow	EEP6	10000	>10000
S-143	S. Virchow	EEP6	10000	>10000
S-143	S. Virchow	EEP7	>10000	>10000
S-143	S. Virchow	EEP7	>10000	>10000
S-143	S. Virchow	EEP7	>10000	>10000
S-143	S. Virchow	EEP8	>10000	>10000
S-143	S. Virchow	EEP8	>10000	>10000
S-143	S. Virchow	EEP8	>10000	>10000
S-143	S. Virchow	EEP9	10000	>10000
S-143	S. Virchow	EEP9	10000	>10000
S-143	S. Virchow	EEP9	10000	>10000
S-143	S. Virchow	CARV	250	1000
S-143	S. Virchow	CARV	250	500
S-143	S. Virchow	CARV	250	500
S-143	S. Virchow	EUG	2500	5000
S-143	S. Virchow	EUG	2500	5000
S-143	S. Virchow	EUG	2500	5000
S-143	S. Virchow	TIMOL	250	1000
S-143	S. Virchow	TIMOL	250	1000
S-143	S. Virchow	TIMOL	250	1000
S-143	S. Virchow	RESVERATROL	1000	>1000
S-143	S. Virchow	RESVERATROL	1000	>1000
S-143	S. Virchow	RESVERATROL	1000	>1000
S-143	S. Virchow	TRANS-CINAM	500	500
S-143	S. Virchow	TRANS-CINAM	500	500
S-143	S. Virchow	TRANS-CINAM	500	500

## Sheet: Hoja2
	312.5	312.5	312.5	625	312.5	312.5	625	312.5	625
	625	312.5	312.5	625	312.5	625	625	625	625
	312.5	625	312.5	312.5	312.5	625	625	625	625
	156.25	78	78	156.25	312.5	312.5	625	312.5	156.25
	156.25	78	78	156.25	312.5	312.5	625	312.5	156.25
	156.25	78	78	156.25	312.5	312.5	625	312.5	156.25
	312.5	312.5	156.25	625	312.5	312.5	625	312.5	312.5		Intervalos
	312.5	312.5	312.5	625	312.5	312.5	625	312.5	312.5		5000
	312.5	156.25	156.25	156.25	312.5	312.5	625	312.5	312.5		2500
	312.5	78	156.25	156.25	312.5	312.5	625	625	156.25		1250
	312.5	78	156.25	156.25	312.5	312.5	625	312.5	156.25		625
	312.5	78	78	156.25	312.5	312.5	625	312.5	156.25		312.5
	312.5	156.26	312.5	312.5	312.5	312.5	625	312.5	312.5		156.25
	312.5	156.25	312.5	312.5	312.5	312.5	625	312.5	312.5		78
	312.5	312.5	156.25	312.5	312.5	312.5	625	312.5	312.5
	1250	156.25	312.5	625	312.5	312.5	625	312.5	312.5
	1250	312.5	312.5	625	312.5	312.5	625	312.5	312.5
	625	312.5	156.25	156.25	312.5	156.25	625	312.5	625
	312.5	78	78	625	312.5	312.5	625	312.5	156.25
	312.5	312.5	78	625	312.5	156.25	625	312.5	312.5
	312.5	312.5	312.5	625	312.5	312.5	625	156.25	156.25
	312.5	312.5	78	625	156.25	156.25	625	312.5	156.25
	312.5	312.5	78	625	156.25	156.25	625	312.5	156.25
	312.5	312.5	312.5	156.25	312.5	312.5	625	312.5	156.25
	625	156.25	156.25	156.25	312.5	312.5	625	312.5	312.5
	625	156.25	156.25	156.25	312.5	625	1250	312.5
	312.5	156.25	78	156.25	312.5	625	625	625
	2500	625	2500	5000	625	625	2500	1250	1250
	2500	625	2500	625	625	625	2500	2500	1250
	2500	312.5	1250	625	625	625	2500	2500	1250
	2500	625	625	625	1250	625	1250	2500	625
	2500	625	625	625	625	625	1250	625	625
	1250	625	625	1250	2500	625	1250	1250	625
	1250	1250	1250	625	1250	2500	1250	1250	625
	1250	625	1250	625	1250	625	1250	5000	625
	1250	312.5	312.5	625	1250	1250	1250	1250	625
	1250	625	1250	625	1250	1250	1250	625	625
	1250	625	1250	625	1250	625	1250	625	625
	625	625	1250	625	1250	1250	1250	625	1250
	1250	625	625	1250	625	1250	1250	625	625
	1250	625	625	625	625	625	1250	625	625
	1250	625	625	625	1250	1250	625	625	625
	1250	1250	1250	625	1250	312.5	1250	1250	1250
	1250	1250	625	625	1250	312.5	1250	1250	625
	1250	625	1250	312.5	1250	312.5	1250	625	1250
	625	312.5	312.5	625	625	1250	1250	2500	625
	625	312.5	312.5	2500	625	312.5	2500	625	2500
	1250	1250	1250	625	625	312.5	2500	625	2500
	2500	625	625	1250	312.5	625	1250	625	1250
	1250	625	625	1250	312.5	625	1250	625	1250
	1250	625	625	1250	312.5	1250	1250	2500	1250
	2500	625	625	625	625	1250	1250	312.5	1250
	2500	625	625	625	2500	1250	2500	312.5	625
	2500	625	1250	625	625		2500	625	625

## Sheet: Hoja3
Clase	Frecuencia
78	16
156.25	47
312.5	121
625	54
1250	3
2500	0
5000	0
y mayor...	0

## Sheet: Hoja4
Clase	Frecuencia
78	0
156.25	0
312.5	18
625	104
1250	89
2500	29
5000	2
y mayor...	0

## Sheet: Hoja5
		Datos MIC CARV LIST
		Datos MIC CARV LIST		Datos MIC CARV SALM
		250	250	250	500		Intervalos
		250	250	250	500		1000
		250	250	250	500		500
		125	250	500	250		250
		250	250	500	250		125
		250	250	500	250		62.5
		125	250	250	500		31.25
		250	250	250	500		15.6
		250	250	250	500
		250	250	250	250
		250	250	250	250
		250	250	250	250
		250	500	250	250
		250	500	250	250
		250	500	250	250
		Datos MBC CARV LIST
		Datos MBC CARV LIST		DATOS MBC CARV SALM
		500	500	500	500
		500	1000	500	250		Intervalos
		500	500	500	500
		250	1000	1000	500
		500	500	1000	500
		1000	500	1000	500
		1000	500	250	1000
		500	500	500	1000
		500	500	500	1000
		500	500	500	1000
		500	500	500	1000
		1000	500	500	1000
		500	500	250	1000
		1000	500	500	500
		500	500	500	500

## Sheet: Hoja7
1000	Frecuencia
15.6	0
31.25	0
62.5	0
125	2
250	46
500	12
1000	0

## Sheet: Hoja6
1000	Frecuencia
15.6	0
31.25	0
62.5	0
125	0
250	4
500	40
1000	16

## Sheet: EJEMPLO TABLAS  Propólis -Biofi
			Valores MIC y MBC de extractos hidroetanólicos de propóleos (ppm)
			EEP	Cepa Listeria spp.	MIC	MBC
			EEP 2	ATCC 19112	182.29 ± 119.34	2,083.33 ± 721.69
				ATCC 19119	78.00 ± 0.00	625.00 ± 0.00
				ATCC 19111	78.00 ± 0.00	625.00 ± 0.00
				ATCC 19114	156.25 ± 0.00	833.33 ± 360.84
				ATCC 13932	312.50 ± 0.00	1,458.33 ± 954.70
				STCC 936	312.50 ± 0.00	625.00 ± 0.00
				STCC 937	625.00 ± 0.00	1,250.00 ± 0.00
				STCC 938	312.50 ± 0.00	1,458.33 ± 954.70
				ATCC 19117	312.50 ± 0.00	625.00 ± 0.00
				From Pork meat	156.25 ± 0.00	312.50 ± 0.00
			EEP 6	ATCC 19112	1,041.67 ± 360.84	1,250.00 ± 0.00
				ATCC 19119	260.42 ± 90.21	1,041.67 ± 36.84
				ATCC 19111	260.42 ± 90.21	1,041.67 ± 360.84
				ATCC 19114	468.75 ± 270.63	520.83 ± 180.42
				ATCC 13932	312.50 ± 0.00	1,250.00 ± 0.00
				STCC 936	260.42 ± 90.21	312.50 ± 0.00
				STCC 937	625.00 ± 0.00	1,250.00 ± 0.00
				STCC 938	312.50 ± 0.00	1,041.67 ± 360.84
				ATCC 19117	312.50 ± 0.00	1,041.67 ± 360.84
				From Pork meat	416.67 ± 180.42	3,333.33 ± 1,443.38
