# Supplementary material for: Effectiveness of Some Natural Compounds Against Antibiotic-Resistant Listeria spp. and Salmonella enterica Strains
Source: Biology (Basel). 2026 Jul 13;15(14):1141. doi: 10.3390/biology15141141 (PMC13405679; doi:10.3390/biology15141141)
Supplement: Supplementary file 1 [file biology-15-01141-s001.zip › Table S2 ANTIBIOGRAMAS CEPAS LIST y SALM (10+10).xlsx]

## Sheet: ANTIBIÓTICOS A ANALIZAR + CRIT
	ANTIBIÓTICOS Listeria spp. (9LM + 1 LIV)	Carga disco (µg)/ATB DISK content	ATCC 19112	ATCC 19119	ATCC 19111	ATCC 19114	ATCC 13932	STCC 936	STCC 937	STCC 938	ATCC 19117	AISLADA CARNE CERDO
	AMPICILINA	10	EUCAST S. aureus 2022	EUCAST S. aureus 2022	EUCAST S. aureus 2022	EUCAST S. aureus 2022	EUCAST S. aureus 2022	EUCAST S. aureus 2022	EUCAST S. aureus 2022	EUCAST S. aureus 2022	EUCAST S. aureus 2022	EUCAST S. aureus 2022
	GENTAMICINA	10	EUCAST S. aureus 2022	EUCAST S. aureus 2022	EUCAST S. aureus 2022	EUCAST S. aureus 2022	EUCAST S. aureus 2022	EUCAST S. aureus 2022	EUCAST S. aureus 2022	EUCAST S. aureus 2022	EUCAST S. aureus 2022	EUCAST S. aureus 2022
Penicilina G	PENICILINA	10 unidades (no en microgramos)	CLSI S. aureus 2020	CLSI S. aureus 2020	CLSI S. aureus 2020	CLSI S. aureus 2020	CLSI S. aureus 2020	CLSI S. aureus 2020	CLSI S. aureus 2020	CLSI S. aureus 2020	CLSI S. aureus 2020	CLSI S. aureus 2020
	ERITROMICINA	15	EUCAST S. aureus 2022	EUCAST S. aureus 2022	EUCAST S. aureus 2022	EUCAST S. aureus 2022	EUCAST S. aureus 2022	EUCAST S. aureus 2022	EUCAST S. aureus 2022	EUCAST S. aureus 2022	EUCAST S. aureus 2022	EUCAST S. aureus 2022
	VANCOMICINA	30	EUCAST S. aureus 2022	EUCAST S. aureus 2022	EUCAST S. aureus 2022	EUCAST S. aureus 2022	EUCAST S. aureus 2022	EUCAST S. aureus 2022	EUCAST S. aureus 2022	EUCAST S. aureus 2022	EUCAST S. aureus 2022	EUCAST S. aureus 2022
	TRIMEOPRIM/SULFAMETOXAZOL	1,25-23,75	EUCAST S. aureus 2022	EUCAST S. aureus 2022	EUCAST S. aureus 2022	EUCAST S. aureus 2022	EUCAST S. aureus 2022	EUCAST S. aureus 2022	EUCAST S. aureus 2022	EUCAST S. aureus 2022	EUCAST S. aureus 2022	EUCAST S. aureus 2022
	RIFAMPICINA	5	EUCAST S. aureus 2022	EUCAST S. aureus 2022	EUCAST S. aureus 2022	EUCAST S. aureus 2022	EUCAST S. aureus 2022	EUCAST S. aureus 2022	EUCAST S. aureus 2022	EUCAST S. aureus 2022	EUCAST S. aureus 2022	EUCAST S. aureus 2022
	TETRACICLINA	30	EUCAST S. aureus 2022	EUCAST S. aureus 2022	EUCAST S. aureus 2022	EUCAST S. aureus 2022	EUCAST S. aureus 2022	EUCAST S. aureus 2022	EUCAST S. aureus 2022	EUCAST S. aureus 2022	EUCAST S. aureus 2022	EUCAST S. aureus 2022
	CLORANFENICOL	30	EUCAST S. aureus 2022	EUCAST S. aureus 2022	EUCAST S. aureus 2022	EUCAST S. aureus 2022	EUCAST S. aureus 2022	EUCAST S. aureus 2022	EUCAST S. aureus 2022	EUCAST S. aureus 2022	EUCAST S. aureus 2022	EUCAST S. aureus 2022
	CIPROFLOXACINA	5	EUCAST S. aureus 2022	EUCAST S. aureus 2022	EUCAST S. aureus 2022	EUCAST S. aureus 2022	EUCAST S. aureus 2022	EUCAST S. aureus 2022	EUCAST S. aureus 2022	EUCAST S. aureus 2022	EUCAST S. aureus 2022	EUCAST S. aureus 2022
	ANTIBIÓTICOS Salmonella enterica	Carga disco (µg)	S. London	S. Hadar	S. Agona	S. Newport	S. Typhimurium monofásica	S. Typhimurium	S. Infantis	S. Kentucky	S. Enteritidis	S. Virchow
	AMPICILINA	10	EUCAST Enterobacterales 2022	EUCAST Enterobacterales 2022	EUCAST Enterobacterales 2022	EUCAST Enterobacterales 2022	EUCAST Enterobacterales 2022	EUCAST Enterobacterales 2022	EUCAST Enterobacterales 2022	EUCAST Enterobacterales 2022	EUCAST Enterobacterales 2022	EUCAST Enterobacterales 2022
	AMOXICILINA - Ac. Clavulánico	30	EUCAST Enterobacterales 2022	EUCAST Enterobacterales 2022	EUCAST Enterobacterales 2022	EUCAST Enterobacterales 2022	EUCAST Enterobacterales 2022	EUCAST Enterobacterales 2022	EUCAST Enterobacterales 2022	EUCAST Enterobacterales 2022	EUCAST Enterobacterales 2022	EUCAST Enterobacterales 2022
	CIPROFLOXACINA (quinolona de uso humano)	5	EUCAST Enterobacterales 2022	EUCAST Enterobacterales 2022	EUCAST Enterobacterales 2022	EUCAST Enterobacterales 2022	EUCAST Enterobacterales 2022	EUCAST Enterobacterales 2022	EUCAST Enterobacterales 2022	EUCAST Enterobacterales 2022	EUCAST Enterobacterales 2022	EUCAST Enterobacterales 2022
	CEFTRIAXONA	30	EUCAST Enterobacterales 2022	EUCAST Enterobacterales 2022	EUCAST Enterobacterales 2022	EUCAST Enterobacterales 2022	EUCAST Enterobacterales 2022	EUCAST Enterobacterales 2022	EUCAST Enterobacterales 2022	EUCAST Enterobacterales 2022	EUCAST Enterobacterales 2022	EUCAST Enterobacterales 2022
	TRIMETOPRIM/SULFAMETOXAZOL	1,25-23,75	EUCAST Enterobacterales 2022	EUCAST Enterobacterales 2022	EUCAST Enterobacterales 2022	EUCAST Enterobacterales 2022	EUCAST Enterobacterales 2022	EUCAST Enterobacterales 2022	EUCAST Enterobacterales 2022	EUCAST Enterobacterales 2022	EUCAST Enterobacterales 2022	EUCAST Enterobacterales 2022
	AZITROMICINA	15	CLSI - Enterobacterales 2020	CLSI - Enterobacterales 2020	CLSI - Enterobacterales 2020	CLSI - Enterobacterales 2020	CLSI - Enterobacterales 2020	CLSI - Enterobacterales 2020	CLSI - Enterobacterales 2020	CLSI - Enterobacterales 2020	CLSI - Enterobacterales 2020	CLSI - Enterobacterales 2020
	CLORANFENICOL	30	EUCAST Enterobacterales 2022	EUCAST Enterobacterales 2022	EUCAST Enterobacterales 2022	EUCAST Enterobacterales 2022	EUCAST Enterobacterales 2022	EUCAST Enterobacterales 2022	EUCAST Enterobacterales 2022	EUCAST Enterobacterales 2022	EUCAST Enterobacterales 2022	EUCAST Enterobacterales 2022
	MEROPENEM	10	EUCAST Enterobacterales 2022	EUCAST Enterobacterales 2022	EUCAST Enterobacterales 2022	EUCAST Enterobacterales 2022	EUCAST Enterobacterales 2022	EUCAST Enterobacterales 2022	EUCAST Enterobacterales 2022	EUCAST Enterobacterales 2022	EUCAST Enterobacterales 2022	EUCAST Enterobacterales 2022
	IMIPENEM	10	EUCAST Enterobacterales 2022	EUCAST Enterobacterales 2022	EUCAST Enterobacterales 2022	EUCAST Enterobacterales 2022	EUCAST Enterobacterales 2022	EUCAST Enterobacterales 2022	EUCAST Enterobacterales 2022	EUCAST Enterobacterales 2022	EUCAST Enterobacterales 2022	EUCAST Enterobacterales 2022
	FOSFOMICINA	200	EUCAST Enterobacterales 2022	EUCAST Enterobacterales 2022	EUCAST Enterobacterales 2022	EUCAST Enterobacterales 2022	EUCAST Enterobacterales 2022	EUCAST Enterobacterales 2022	EUCAST Enterobacterales 2022	EUCAST Enterobacterales 2022	EUCAST Enterobacterales 2022	EUCAST Enterobacterales 2022

## Sheet:  LISTERIA (9+1)
	Datos medición halos antibiogramas en placas MHA (mm)
		AMPICILINA	GENTAMICINA	PENICILINA	ERITROMICINA	VANCOMICINA	TRIMEOPRIM/SULFAMETOXAZOL	RIFAMPICINA	TETRACICLINA	CLORANFENICOL	CIPROFLOXACINA
LM26	ATCC 19112	38	33	36	38	18	34	38	33	25	20
LIV27	ATCC 19119	32	28	35	31	20	30	31	27	25	20
LM28	ATCC 19111	32	34	35	38	25	36	28	30	30	18
LM29	ATCC 19114	26	27	28	28	16	25	21	25	25	14
LM30	ATCC 13932	27	26	25	31	17	28	22	22	21	12
LM31	STCC 936	33	26	31	30	20	30	25	26	25	22
LM32	STCC 937	24	26	25	27	16	26	22	24	20	15
LM33	STCC 938	25	27	24	26	17	27	23	28	25	18
LM34	ATCC 19117	25	26	25	26	19	27	22	26	21	19
LMC6	CEPA Salvaje aislada carne de cerdo	28	27	24	27	18	25	23	28	24	19
		Ampicilina (Penicilina no resistente a penicilinasas estables)			Gentamicina		Penicilina		Eritromicina		Vancomicina		Trimeoprim/Sulfometoxazol		Rifampicina		Tetraciclina		Cloranfenicol		Ciprofloxacina
	CRITERIOS EVALUACIÓN	Carga del disco - Disk (µg)	10		10		10 units (indica 10 unidades, no viene en microgramos)		15		30		1,25-23,75		5		30		30		5
	EUCAST 2022	S ≥	>18		>18		>26		>21		>12		>17		>26		>22		>18		>50
		R <	<18		<18		<26		<18		<12		<14		<23		<19		<18		<24mm
	CLSI 2020	S ≥	ND		>15		>29		>23		NDATA		>16		>20		>19		>18		>26
		R <	ND		<12		<28		<13		NDATA		<10		<16		<14		<12		>21
	NOMENCLATURA LABORATORIO	Muestra/cepa a análisis	Diámetro	R/I/S	Diámetro	R/I/S	Diámetro	R/I/S	Diámetro	R/I/S	Diámetro	R/I/S	Diámetro	R/I/S	Diámetro	R/I/S	Diámetro	R/I/S	Diámetro	R/I/S	Diámetro	R/I/S
10 cepas Listeria spp.	LM26	ATCC 19112	38	S	33	S	36	S	38	S	18	S	34	S	38	S	33	S	25	S	20	R
	LIV27	ATCC 19119	32	S	28	S	35	S	31	S	20	S	30	S	31	S	27	S	25	S	20	R
	LM28	ATCC 19111	32	S	34	S	35	S	38	S	25	S	36	S	28	S	30	S	30	S	18	R
	LM29	ATCC 19114	26	S	27	S	28	S	28	S	16	S	25	S	21	R	25	S	25	S	14	R
	LM30	ATCC 13932	27	S	26	S	25	R	31	S	17	S	28	S	22	R	22	S	21	S	12	R
	LM31	STCC 936	33	S	26	S	31	S	30	S	20	S	30	S	25	S	26	S	25	S	22	R
	LM32	STCC 937	24	S	26	S	25	R	27	S	16	S	26	S	22	R	24	S	20	S	15	R
	LM33	STCC 938	25	S	27	S	24	R	26	S	17	S	27	S	23	S	28	S	25	S	18	R
	LM34	ATCC 19117	25	S	26	S	25	R	26	S	19	S	27	S	22	R	26	S	21	S	19	R
	LMC6	CEPA Salvaje aislada carne de cerdo	28	S	27	S	24	R	27	S	18	S	25	S	23	S	28	S	24	S	19	R
			R	0	R	0	R	0.5	R	0	R	0	R	0	R	0.4	R	0	R	0	R	1
			S	1	S	1	S	0.5	S	1	S	1	S	1	S	0.6	S	1	S	1	S	0
		ANTIBIÓTICOS ENSAYADOS (10)	CATEGORÍAS DE RESISTENCIA (EUCAST y CLSI)
			R	I	S
		Ampicilina (10µg)	0	0	10
		Gentamicina	0	0	10
		Penicilina	5	0	5
		Eritromicina	0	0	10
		Vancomicina	0	0	10
		Trimeoprim/Sulfametoxazol	0	0	10
		Rifampicina	4	0	6
		Tetraciclina	0	0	10
		Cloranfenicol	0	0	10
		Ciprofloxacina	10	0	0

## Sheet: SALMONELLA ENTERICA
Datos medición halos antibiogramas (mm)
IDENTF/LAB	Cepas S. enterica	AMPICILINA	AMOXICILINA-Clavulánico	CIPROFLOXACINA	CEFTRIAXONA	TRIMETOPRIM/SULFAMETOXAZOL	AZITROMICINA	CLORANFENICOL	MEROPENEM	IMIPENEM	FOSFOMICINA
S75	S. London	24	26	31	28	28	23	27	32	31	37
S174	S. Hadar	23	27	25	28	23	14	22	31	30	34
C21	S. Agona	29	26	36	27	27	17	28	32	28	32
C24	S. Newport	23	26	36	30	27	16	27	31	28	32
S44	S. Typhimurium monofásica	6	25	35	32	28	24	28	32	30	38
S54	S. Typhimurium	6	24	34	30	24	15	24	32	29	36
S106	S. Infantis	24	26	32	28	29	15	27	30	27	34
S208	S. Kentucky	25	27	12	30	28	15	27	33	30	31
S122	S. Enteritidis	23	26	33	29	27	16	27	25	30	30
S143	S. Virchow	23	26	20	30	24	16	27	29	28	35
										Carga de 1.25-23,75 microgramos
	AMPICILINA			AMOXICILINA-Ac. Clavulánico		Ciprofloxacina		CEFTRIAXONA		TRIMETOPRIM/SULFAMETOXAZOL		AZITROMICINA		CLORANFENICOL		MEROPENEM		IMIPENEM		FOSFOMICINA
	Carga del disco - Disk (µg)	10		30		5		30		1,25-23,75		15		30		10		10		200
EUCAST 2022	S ≥	>14		>8		>25 o >24 (perfloxacin)		>25		>25				>17		>25		>22		>21
	R <	<14		<8		<22 o <22 (perfloxacina)		<25		<22				<17		<25		<19		<21
CLSI 2020	S ≥	>21 (piperacilina)		>18		>26				>16		>13		>18		>23		>23		>16
	R <	<14 (Piperecilina)		>13		<21				<10		<12		>12		<19		<19		<12
	Muestra	Diámetro	R/I/S	Diámetro	R/I/S	Diámetro	R/I/S	Diámetro	R/I/S	Diámetro	R/I/S	Diámetro	R/I/S	Diámetro	R/I/S	Diámetro	R/I/S	Diámetro	R/I/S	Diámetro	R/I/S
S75	S. London	24	S	26	S	31	S	28	S	28	S	23	S	27	S	32	S	31	S	37	S
S174	S. Hadar	23	S	27	S	25	S	28	S	23	S	14	S	22	S	31	S	30	S	34	S
C21	S. Agona	29	S	26	S	36	S	27	S	27	S	17	S	28	S	32	S	28	S	32	S
C24	S. Newport	23	S	26	S	36	S	30	S	27	S	16	S	27	S	31	S	28	S	32	S
S44	S. Typhimurium monofásica	6	R	25	S	35	S	32	S	28	S	24	S	28	S	32	S	30	S	38	S
S54	S. Typhimurium	6	R	24	S	34	S	30	S	24	S	15	S	24	S	32	S	29	S	36	S
S106	S. Infantis	24	S	26	S	32	S	28	S	29	S	15	S	27	S	30	S	27	S	34	S
S208	S. Kentucky	25	S	27	S	12	R	30	S	28	S	15	S	27	S	33	S	30	S	31	S
S122	S. Enteritidis	23	S	26	S	33	S	29	S	27	S	16	S	27	S	25	I	30	S	30	S
S143	S. Virchow	23	S	26	S	20	R	30	S	24	S	16	S	27	S	29	S	28	S	35	S
	ANTIBIÓTICOS ENSAYADOS	Categoría de Resistencia
		SIGLAS	R	I	S
	Ampicilina	AMP	2	0	8
	Amoxicilina - Ácido Clavulánico	AMC	0	0	10
	Ciprofloxacina	CIP	2	0	8
	Ceftriaxona	CTX	0	0	10
	Trimetoprim/Sulfametoxazol	SXT	0	0	10
	Azitromicina	AZ	0	0	10
	Cloranfenicol	C	0	0	10
	Meropenem	MPM	0	1	9
	Imipenem	IPM	0	0	10
	Fosfomicina	FOS	0	0	10
